# Supplementary material for: Comparative Transcriptome Analysis of Male Sterile Anthers Induced by High Temperature in Wheat (Triticum aestivum L.)
Source: Front Plant Sci. 2021 Oct 25;12:727966. doi: 10.3389/fpls.2021.727966 (PMC8573241; doi:10.3389/fpls.2021.727966)
Supplement: Supplementary file 7 [file Data_Sheet_1.xlsx]

## Sheet: GO_class
#Total_gene	84177	5248
#GO_classify1	GO_classify2	GO_ID	AllGene_number	Selected_gene_number	0
biological process	metabolic process	GO:0008152	41847	2505	Triticum_aestivum_newGene_67864;TraesCS4B01G059200;TraesCS2B01G183200;TraesCS7A01G465300;TraesCS7A01G561600;TraesCS3D01G337800;TraesCS4D01G102200;TraesCS2D01G468200;Triticum_aestivum_newGene_44265;TraesCS2B01G455400;TraesCS2B01G083500;TraesCS6A01G306700;TraesCS6D01G269600;TraesCS1A01G059100;TraesCS3D01G480200;TraesCS5D01G478700;TraesCS3D01G235400;TraesCS1D01G009100;TraesCS5D01G403700;TraesCS2B01G…
01G053400;TraesCS4D01G143800;TraesCS3D01G323900;TraesCS7D01G484800;TraesCS2A01G157700;TraesCS6D01G148600;TraesCS1D01G157000;TraesCS6B01G246000;TraesCS2B01G363700;Triticum_aestivum_newGene_7684;TraesCS5D01G513800;TraesCS3B01G097800;TraesCS7B01G492200;TraesCS7D01G357700;TraesCS2A01G084000;TraesCS2A01G364000;TraesCS7B01G230600;TraesCS7B01G455000;TraesCS1B01G311300;TraesCS1D01G087600;TraesCS5D01G3432…
biological process	cellular process	GO:0009987	38295	2494	TraesCS2D01G462100;TraesCS4A01G417000;TraesCS5D01G534500;TraesCS5A01G132500;TraesCS4B01G333700;Triticum_aestivum_newGene_33418;TraesCS4B01G152500;TraesCS3D01G258500;Triticum_aestivum_newGene_60233;TraesCS3D01G251100;TraesCS6B01G444200;TraesCS1D01G187400;TraesCS5B01G199100;TraesCS2B01G553100;TraesCS3B01G204500;TraesCS1B01G274500;TraesCS2B01G106200;TraesCS3D01G315700;Triticum_aestivum_newGene_69245…
80900;TraesCS5A01G052400;TraesCS6B01G406300;TraesCS2D01G511900;TraesCS3A01G092800;TraesCS3A01G322600;TraesCS6D01G298500;TraesCS1B01G376600;Triticum_aestivum_newGene_56517;TraesCS1B01G284200;TraesCS1A01G040600;TraesCS2D01G412500;TraesCS3D01G018300;TraesCS3A01G064900;TraesCS4B01G242700;TraesCSU01G260100;TraesCS3B01G199200;Triticum_aestivum_newGene_29445;TraesCS3A01G017900;TraesCS1A01G317300;TraesCS…
biological process	single-organism process	GO:0044699	29005	1725	TraesCS5B01G260700;TraesCS4D01G093600;TraesCS2B01G297800;Triticum_aestivum_newGene_22536;TraesCS5B01G144800;TraesCS2A01G220600;TraesCS3D01G020700;TraesCS3A01G061600;TraesCS6D01G137400;TraesCS5D01G039900;TraesCS3B01G328200;TraesCS3B01G265500;Triticum_aestivum_newGene_22683;TraesCS5A01G157200;Triticum_aestivum_newGene_36172;TraesCS3D01G471500;TraesCS4B01G077100;TraesCS1B01G161700;TraesCS7A01G204000…
raesCS7A01G224500;TraesCS2B01G369000;TraesCS2D01G387800;TraesCS2A01G251400;Triticum_aestivum_newGene_52907;TraesCS3A01G500600;TraesCS3A01G082700;TraesCS5D01G194100;TraesCS2D01G349600;TraesCS4A01G401300;TraesCS7D01G486500;TraesCS3D01G264700;Triticum_aestivum_newGene_25902;TraesCS6D01G195600;TraesCS7A01G295500;TraesCS2A01G385500;TraesCS7A01G449600;TraesCS5D01G412400;TraesCS3D01G272800;Triticum_aest…
biological process	response to stimulus	GO:0050896	16231	951	TraesCS5D01G178100;Triticum_aestivum_newGene_52939;TraesCS5B01G386800;TraesCS2B01G483400;TraesCS7A01G354000;Triticum_aestivum_newGene_64262;TraesCS6A01G077000;Triticum_aestivum_newGene_43799;TraesCS4D01G282700;TraesCS6A01G182800;TraesCS2D01G048200;TraesCS6B01G210600;TraesCS5D01G416600;Triticum_aestivum_newGene_14557;TraesCS6D01G180400;TraesCS3A01G247900;TraesCS5B01G086900;TraesCS7B01G394300;Traes…
biological process	biological regulation	GO:0065007	14236	870	TraesCS5D01G484400;TraesCS2D01G336500;TraesCS4D01G167700;Triticum_aestivum_newGene_50092;TraesCS6D01G245500;TraesCS3D01G104000;TraesCS6D01G344100;TraesCS2B01G124000;Triticum_aestivum_newGene_62072;Triticum_aestivum_newGene_3423;Triticum_aestivum_newGene_26948;Triticum_aestivum_newGene_10333;TraesCS3D01G359100;TraesCS2A01G390800;TraesCS1B01G154500;TraesCS2B01G550700;TraesCS2D01G043600;TraesCS7D01G…
biological process	localization	GO:0051179	9856	602	TraesCS3D01G081400;TraesCS1A01G058800;TraesCS2B01G311800;TraesCS5A01G545700;TraesCS3D01G287500;TraesCS5A01G184100;TraesCS1A01G320400;TraesCS4A01G389300;TraesCS1B01G332600;TraesCS5B01G171000;TraesCS1B01G213100;Triticum_aestivum_newGene_10858;TraesCS3B01G322400;TraesCS3B01G283800;TraesCS1B01G162100;TraesCS3D01G219600;TraesCS2B01G339100;Triticum_aestivum_newGene_27654;TraesCS4D01G176300;TraesCS6D01G…
biological process	cellular component organization or biogenesis	GO:0071840	7954	671	Triticum_aestivum_newGene_42883;Triticum_aestivum_newGene_12001;TraesCSU01G047300;TraesCS3D01G164600;TraesCS4D01G128000;TraesCS3D01G423300;Triticum_aestivum_newGene_58481;TraesCS1D01G203500;TraesCS7D01G116800;TraesCS3B01G298900;TraesCSU01G218900;TraesCS1A01G360000;TraesCS1A01G264000;TraesCS7B01G197000;Triticum_aestivum_newGene_52718;TraesCS7D01G118200;Triticum_aestivum_newGene_10616;Triticum_aest…
biological process	developmental process	GO:0032502	6731	381	TraesCS5D01G269800;TraesCS4A01G023100;TraesCS7B01G280500;TraesCS5A01G229500;TraesCS2A01G013400;Triticum_aestivum_newGene_67175;TraesCS5A01G384100;TraesCS5B01G363600;TraesCS6D01G287100;TraesCS7B01G032100;TraesCS7D01G207100;TraesCS7B01G111000;TraesCS1D01G208500;TraesCS7B01G126700;TraesCS7A01G414700;TraesCS3A01G450800;TraesCS5D01G411300;TraesCS4A01G115400;TraesCS2A01G458100;TraesCS3B01G185000;TraesC…
biological process	multicellular organismal process	GO:0032501	4900	271	TraesCS1D01G208500;TraesCS7B01G111000;TraesCS7D01G207100;TraesCS7B01G032100;TraesCS5A01G229500;TraesCS2A01G013400;Triticum_aestivum_newGene_67175;TraesCS5D01G269800;TraesCS4A01G023100;TraesCS5B01G363600;TraesCS3D01G151400;TraesCS3D01G270200;TraesCS3A01G450800;TraesCS7A01G414700;TraesCS4A01G115400;TraesCS2A01G458100;TraesCS3B01G185000;TraesCS5D01G411300;TraesCS4D01G021300;TraesCS2B01G342100;TraesC…
biological process	reproduction	GO:0000003	4533	271	TraesCS7A01G368400;TraesCS7B01G237500;TraesCS3A01G305500;TraesCS2B01G144900;TraesCS2B01G247100;TraesCS2D01G151500;TraesCS5B01G141300;TraesCS7D01G124500;TraesCS3A01G417300;TraesCS7B01G168800;TraesCS7B01G260100;TraesCS2D01G269500;TraesCS1B01G072200;TraesCS6B01G226800;TraesCS5D01G140700;TraesCS7B01G473200;TraesCS4B01G133100;TraesCS6A01G302400;TraesCS2D01G547600;TraesCS6A01G148100;TraesCS6A01G400100;…
biological process	reproductive process	GO:0022414	4519	268	TraesCS2A01G413400;TraesCS2B01G372400;TraesCS2A01G451900;TraesCS3D01G219600;TraesCS3B01G106700;TraesCS6A01G196000;TraesCSU01G211800;TraesCS7A01G501400;TraesCS6D01G137400;TraesCS5B01G260700;TraesCS6B01G331600;TraesCS7B01G181200;TraesCS3A01G270400;TraesCS7A01G204000;TraesCS3B01G265500;Triticum_aestivum_newGene_36172;TraesCS1B01G161700;TraesCS5B01G132400;TraesCS2D01G335700;TraesCS3D01G036100;TraesCS…
biological process	multi-organism process	GO:0051704	2974	183	TraesCS5D01G416600;TraesCS6A01G326200;TraesCS1D01G237500;TraesCS2B01G550700;TraesCS3D01G521900;TraesCS5D01G535600;TraesCS2B01G483400;TraesCS6D01G284700;TraesCS1D01G388000;TraesCS1B01G225700;TraesCS6D01G278600;TraesCS1A01G312700;TraesCS3B01G415600;TraesCS2B01G232900;TraesCS4B01G375600;TraesCS1B01G168000;TraesCS2B01G333500;TraesCS1B01G249000;TraesCS3D01G524700;TraesCS3B01G468900;TraesCS6B01G222200;…
biological process	signaling	GO:0023052	2933	164	TraesCS4D01G121300;TraesCS7B01G210400;TraesCS5D01G411300;TraesCS3B01G256700;TraesCS7D01G318900;TraesCS6A01G011800;TraesCS7A01G248700;TraesCS6A01G049900;TraesCS5A01G384100;TraesCS7D01G387000;TraesCS2A01G253500;TraesCS2B01G483500;TraesCS7B01G280500;TraesCS2D01G494500;Triticum_aestivum_newGene_10141;TraesCS6A01G347900;TraesCS2A01G494400;TraesCS3A01G340000;TraesCS6D01G149600;TraesCS5A01G057100;TraesC…
biological process	growth	GO:0040007	1121	88	TraesCS7A01G136600;TraesCS2D01G342500;TraesCS5D01G411300;TraesCS7A01G414700;TraesCS3D01G219600;TraesCS5A01G132500;TraesCS6A01G196000;TraesCS3B01G106700;TraesCS7D01G136500;TraesCSU01G175000;TraesCS6A01G097200;TraesCS6D01G188300;TraesCSU01G211800;TraesCS3D01G270200;TraesCS7D01G272000;TraesCS5A01G384100;TraesCS3A01G270400;TraesCS6B01G331600;TraesCS7D01G245000;TraesCS3B01G304200;TraesCS2A01G175000;Tr…
biological process	detoxification	GO:0098754	1085	55	Triticum_aestivum_newGene_33418;TraesCS4A01G196000;TraesCS3B01G426000;TraesCS6D01G284700;TraesCS5B01G097000;TraesCS5D01G051400;Triticum_aestivum_newGene_56676;TraesCS3D01G387800;Triticum_aestivum_newGene_52784;TraesCS3B01G210000;TraesCS4A01G106300;TraesCS4D01G322700;TraesCS7B01G298600;TraesCS7A01G453000;TraesCS7A01G428400;TraesCS5D01G410600;TraesCS3A01G394000;TraesCS7A01G477100;TraesCS1B01G295300…
biological process	immune system process	GO:0002376	975	52	TraesCS7B01G210400;TraesCS4D01G121300;TraesCS4A01G294400;TraesCS1B01G053600;TraesCS1D01G237500;TraesCS3D01G323900;TraesCS4D01G238200;TraesCS3B01G517100;TraesCS6D01G353300;TraesCS3A01G366500;TraesCS2D01G114600;TraesCS2A01G033700;TraesCS1A01G234600;TraesCS4D01G261100;TraesCS6B01G222200;TraesCS7A01G209800;TraesCS4D01G260900;TraesCS6A01G190700;TraesCS4B01G123200;TraesCS6D01G180400;TraesCS7D01G376600;…
biological process	biological phase	GO:0044848	228	12	TraesCS1A01G314000;TraesCS5A01G531600;TraesCS4B01G094600;TraesCS3A01G450800;TraesCS6D01G008000;TraesCS5D01G412100;TraesCS2B01G041500;TraesCS4D01G356800;TraesCS1D01G208500;TraesCS1A01G205200;TraesCS2B01G333500;TraesCS2A01G315000
biological process	biological adhesion	GO:0022610	156	2	TraesCS5B01G309700;TraesCS4B01G094600
biological process	rhythmic process	GO:0048511	139	8	TraesCS1B01G359800;TraesCS3B01G276700;TraesCS3D01G248000;TraesCS3A01G248000;TraesCS1A01G346200;TraesCS2A01G377900;TraesCS1D01G348900;TraesCS3D01G408000
biological process	cell killing	GO:0001906	81	3	TraesCS3D01G435300;TraesCS3D01G524700;TraesCS1D01G012000
biological process	locomotion	GO:0040011	35	0
biological process	behavior	GO:0007610	2	0
cellular component	cell part	GO:0044464	46674	2864	Triticum_aestivum_newGene_26782;Triticum_aestivum_newGene_39067;TraesCS1A01G151600;TraesCS1D01G388000;TraesCS5D01G021400;TraesCS2A01G125400;TraesCS2B01G191500;TraesCS6D01G062800;TraesCS6B01G084100;Triticum_aestivum_newGene_47347;TraesCS4B01G375600;TraesCS1B01G249000;TraesCS7B01G228000;TraesCS1B01G295300;Triticum_aestivum_newGene_50730;TraesCS2A01G377200;TraesCS2B01G126800;TraesCS7A01G071600;Traes…
2A01G201900;TraesCS3A01G024600;TraesCS5B01G439500;TraesCS1B01G046200;TraesCS1B01G275600;TraesCS1A01G295400;TraesCS7A01G392400;TraesCS3A01G420400;TraesCS1D01G427800;TraesCS4A01G263300;TraesCS1A01G190400;TraesCS7A01G501100;Triticum_aestivum_newGene_16490;TraesCS7B01G103700;TraesCS1A01G298600;TraesCS7D01G267500;TraesCS6A01G323800;TraesCS2D01G347500;TraesCS3D01G375300;TraesCS1B01G412800;TraesCS3D01G3…
cellular component	cell	GO:0005623	46516	2857	TraesCS3D01G099000;TraesCS7B01G305000;TraesCS2B01G523400;Triticum_aestivum_newGene_71808;TraesCS3D01G281700;Triticum_aestivum_newGene_46642;TraesCS3D01G091400;TraesCS1A01G346200;TraesCS3B01G463900;Triticum_aestivum_newGene_26892;TraesCS2A01G407000;TraesCS2D01G317900;TraesCS2B01G381000;TraesCS2D01G345400;TraesCS1D01G067500;TraesCS5A01G448000;TraesCS7B01G392000;TraesCS2A01G484100;TraesCS2A01G130200…
sCS4A01G041000;TraesCS6B01G245000;TraesCS5B01G259200;TraesCS2B01G114900;TraesCS7A01G506100;TraesCS2D01G180800;TraesCS7A01G175300;TraesCS4B01G052900;TraesCS1D01G330500;TraesCS7A01G488400;TraesCS2B01G369100;Triticum_aestivum_newGene_57499;TraesCS7D01G454100;TraesCS2D01G311400;Triticum_aestivum_newGene_32629;TraesCS5B01G123300;Triticum_aestivum_newGene_70419;TraesCS1D01G264100;TraesCS5A01G076100;Tra…
cellular component	organelle	GO:0043226	39129	2283	TraesCS5B01G156500;TraesCS5B01G150200;TraesCS4B01G197700;TraesCS1A01G190300;TraesCS1B01G245200;TraesCS3B01G429100;TraesCS7D01G537800;TraesCS5A01G311500;TraesCS1D01G215900;TraesCS5B01G498800;TraesCS6A01G353200;TraesCS5D01G386000;TraesCS2D01G381000;TraesCS1B01G446000;TraesCS5D01G040700;Triticum_aestivum_newGene_69431;TraesCS4A01G254300;Triticum_aestivum_newGene_48300;TraesCS2A01G056900;TraesCS3B01G…
_newGene_30310;TraesCS7A01G149100;Triticum_aestivum_newGene_51083;TraesCS7D01G520000;Triticum_aestivum_newGene_26781;TraesCS1B01G269400;Triticum_aestivum_newGene_40142;TraesCS7B01G138400;TraesCS1D01G366600;TraesCS7B01G203200;Triticum_aestivum_newGene_54372;Triticum_aestivum_newGene_61238;TraesCS2D01G314800;TraesCS3B01G164000;TraesCS2D01G394100;TraesCS5D01G228200;TraesCS7B01G342700;TraesCS7D01G355…
cellular component	membrane	GO:0016020	23098	1358	TraesCS5D01G507500;TraesCS3D01G474700;TraesCS2D01G403900;TraesCS3D01G381400;TraesCS7D01G379800;TraesCS5D01G096100;Triticum_aestivum_newGene_66472;TraesCS2B01G595100;TraesCS7D01G419100;Triticum_aestivum_newGene_72249;TraesCS7D01G485500;TraesCS7B01G290800;TraesCS4A01G064900;TraesCS1A01G422600;TraesCS1D01G343200;TraesCS6B01G199700;TraesCS7A01G381600;TraesCS7B01G198600;TraesCS4A01G364000;TraesCS2D01G…
cellular component	organelle part	GO:0044422	12039	679	TraesCS1D01G365500;TraesCS6D01G137400;TraesCS3D01G248000;TraesCS7D01G097600;TraesCS6D01G106800;TraesCS2B01G297800;TraesCS5B01G260700;TraesCS7B01G181200;TraesCS7A01G204000;TraesCS2D01G056300;TraesCS7D01G236800;TraesCS5A01G057700;TraesCS3B01G221400;TraesCS7D01G181000;TraesCS1D01G396600;TraesCS2B01G553400;TraesCS4A01G100100;TraesCS5A01G157200;TraesCS2A01G397700;Triticum_aestivum_newGene_36172;TraesC…
cellular component	membrane part	GO:0044425	10517	687	TraesCS3D01G151400;Triticum_aestivum_newGene_7752;TraesCS4A01G150100;TraesCS3A01G468100;TraesCS5D01G235100;Triticum_aestivum_newGene_64546;Triticum_aestivum_newGene_5322;TraesCS6B01G115200;TraesCS6D01G143700;Triticum_aestivum_newGene_44601;Triticum_aestivum_newGene_28563;Triticum_aestivum_newGene_14569;Triticum_aestivum_newGene_48157;Triticum_aestivum_newGene_22260;Triticum_aestivum_newGene_45474…
cellular component	macromolecular complex	GO:0032991	8158	519	TraesCS4A01G003800;TraesCS4A01G101300;Triticum_aestivum_newGene_38502;Triticum_aestivum_newGene_25601;TraesCS1A01G360100;TraesCS7A01G190600;TraesCS4D01G053100;TraesCS3D01G195800;TraesCS5B01G401600;Triticum_aestivum_newGene_34042;TraesCS1D01G366500;TraesCS1A01G227100;TraesCS2A01G276000;Triticum_aestivum_newGene_10927;Triticum_aestivum_newGene_13757;TraesCS3B01G410200;TraesCS6D01G281900;TraesCS2A01…
cellular component	extracellular region	GO:0005576	2643	209	TraesCS4B01G236700;TraesCS7D01G419900;TraesCS7D01G440500;TraesCS4B01G378200;TraesCS7D01G328300;TraesCS7A01G427300;TraesCS3B01G360500;TraesCS4B01G378400;TraesCS7B01G105300;TraesCS1B01G478500;TraesCS5A01G214200;TraesCS6B01G371200;TraesCS7B01G230600;TraesCS7B01G282100;TraesCS7B01G455000;TraesCS2B01G480700;TraesCS1D01G283000;TraesCS1D01G087600;TraesCS7B01G026000;TraesCS2D01G468500;TraesCS7A01G350500;…
cellular component	membrane-enclosed lumen	GO:0031974	1079	57	Triticum_aestivum_newGene_10333;TraesCS2D01G329700;Triticum_aestivum_newGene_42762;Triticum_aestivum_newGene_18443;TraesCS6D01G338400;Triticum_aestivum_newGene_3656;Triticum_aestivum_newGene_41469;TraesCS2B01G329900;TraesCS4A01G003800;TraesCS7B01G437700;TraesCS3A01G500600;TraesCS2D01G163800;TraesCS1D01G105100;TraesCS7A01G521000;TraesCS7D01G205400;Triticum_aestivum_newGene_34132;TraesCS7A01G213600…
cellular component	cell junction	GO:0030054	794	52	TraesCS5A01G471900;TraesCS3D01G091400;Triticum_aestivum_newGene_46642;Triticum_aestivum_newGene_43068;TraesCS5D01G484400;TraesCS4A01G388100;Triticum_aestivum_newGene_15965;Triticum_aestivum_newGene_16991;TraesCS2B01G453300;TraesCS6A01G257500;TraesCS6D01G008000;Triticum_aestivum_newGene_20018;TraesCS7D01G162700;Triticum_aestivum_newGene_5479;TraesCS7B01G066500;Triticum_aestivum_newGene_21945;Triti…
cellular component	supramolecular complex	GO:0099080	412	31	TraesCS5D01G162500;TraesCS5A01G317000;TraesCS2B01G405200;TraesCS2D01G385000;Triticum_aestivum_newGene_8242;TraesCS7B01G181200;TraesCS5D01G089100;TraesCS4D01G244000;Triticum_aestivum_newGene_36172;TraesCS5A01G157200;TraesCS5D01G417300;TraesCS2D01G329700;TraesCS2B01G342100;TraesCS1B01G269400;TraesCS5A01G036600;TraesCS3D01G264700;TraesCS4B01G203300;TraesCS2A01G387400;TraesCS3B01G255500;TraesCS5A01G0…
cellular component	extracellular region part	GO:0044421	169	12	TraesCS1D01G157000;Triticum_aestivum_newGene_51909;TraesCS3B01G525300;TraesCS7B01G455000;TraesCS1A01G049100;TraesCS5B01G048500;Triticum_aestivum_newGene_22259;Triticum_aestivum_newGene_8212;TraesCS7A01G536900;TraesCS1B01G176000;TraesCS3B01G128700;TraesCS2B01G481600
cellular component	nucleoid	GO:0009295	82	4	TraesCS5B01G062600;Triticum_aestivum_newGene_69244;Triticum_aestivum_newGene_69245;TraesCS5B01G062800
cellular component	virion	GO:0019012	31	1	Triticum_aestivum_newGene_1767
cellular component	virion part	GO:0044423	31	1	Triticum_aestivum_newGene_1767
molecular function	binding	GO:0005488	41432	2645	TraesCS3D01G505900;TraesCS2A01G177500;TraesCS2D01G474100;TraesCS6B01G172700;TraesCS6B01G434900;TraesCS3D01G426800;Triticum_aestivum_newGene_50830;TraesCS6B01G174500;TraesCS2B01G613900;TraesCS7A01G119400;TraesCS3B01G156300;TraesCS4D01G199800;TraesCS3A01G348000;TraesCS3A01G276500;TraesCS4A01G111500;TraesCS3D01G018100;TraesCS2B01G047400;TraesCS7A01G200500;TraesCS3A01G417100;TraesCS4A01G033600;Tritic…
55088;TraesCS2B01G491000;TraesCS5A01G051900;Triticum_aestivum_newGene_61779;TraesCS2A01G411200;TraesCS4B01G060200;Triticum_aestivum_newGene_13733;TraesCS2D01G337000;TraesCS1D01G309600;TraesCS7B01G017600;TraesCS2A01G542800;TraesCS7D01G349900;TraesCS7B01G096200;TraesCS2A01G034900;TraesCS4A01G058000;TraesCS6D01G363100;TraesCS1B01G362800;TraesCS5D01G093100;Triticum_aestivum_newGene_67663;Triticum_aes…
molecular function	catalytic activity	GO:0003824	39551	2450	TraesCS3A01G288000;TraesCS1D01G237500;TraesCS2D01G363400;TraesCS7B01G392000;TraesCS2B01G048100;Triticum_aestivum_newGene_18545;TraesCS2A01G484100;TraesCS2A01G130200;Triticum_aestivum_newGene_52784;TraesCS4A01G414700;TraesCSU01G136100;TraesCS6D01G278600;TraesCS2B01G241900;Triticum_aestivum_newGene_47453;TraesCS6A01G419300;TraesCS7D01G500200;TraesCS1A01G127600;TraesCS4A01G128300;TraesCS4D01G033100;…
newGene_7684;TraesCS6A01G284300;TraesCS7D01G357700;TraesCS3B01G097800;Triticum_aestivum_newGene_6110;TraesCS5B01G109300;Triticum_aestivum_newGene_27183;TraesCS1A01G402500;TraesCS3A01G270300;TraesCS1B01G152400;TraesCS7A01G263000;TraesCS6B01G350600;TraesCS4D01G223500;TraesCS3A01G323800;TraesCS3B01G141500;TraesCS2D01G025100;Triticum_aestivum_newGene_15083;TraesCS1B01G321900;TraesCS2D01G177700;TraesC…
molecular function	transporter activity	GO:0005215	4354	320	TraesCS7D01G086200;TraesCS3A01G538700;TraesCS1A01G346200;TraesCS5D01G081200;TraesCS3A01G233800;TraesCS2B01G163300;TraesCS1D01G304800;TraesCS3A01G383600;TraesCS2A01G390800;TraesCS4B01G339600;TraesCS7A01G492400;TraesCS4B01G243500;Triticum_aestivum_newGene_19895;TraesCS4D01G055200;TraesCS7A01G156600;Triticum_aestivum_newGene_58532;TraesCS2A01G009700;TraesCS4B01G300000;Triticum_aestivum_newGene_18327…
molecular function	electron carrier activity	GO:0009055	2495	129	TraesCS5A01G523000;Triticum_aestivum_newGene_37488;TraesCS2A01G392600;TraesCS2A01G462200;TraesCS6B01G203400;TraesCS3D01G061500;TraesCS6B01G416900;Triticum_aestivum_newGene_28202;TraesCS5A01G064200;TraesCS2A01G019400;TraesCS3A01G532600;TraesCS3A01G246700;TraesCS6A01G287100;TraesCS3D01G244800;TraesCS3D01G160400;TraesCS1A01G410100;TraesCS2B01G582500;TraesCS3B01G403400;TraesCS3D01G061900;TraesCS6D01G…
molecular function	nucleic acid binding transcription factor activity	GO:0001071	2381	136	TraesCS3D01G173300;Triticum_aestivum_newGene_15411;TraesCS5A01G311500;TraesCS3D01G111100;TraesCS5D01G317000;TraesCS7B01G009500;TraesCS1B01G380000;TraesCS7A01G329300;TraesCS3B01G452200;TraesCS1A01G298600;TraesCS2A01G499000;Triticum_aestivum_newGene_50830;Triticum_aestivum_newGene_17470;TraesCS7B01G166100;TraesCS1B01G243200;TraesCS5D01G317200;Triticum_aestivum_newGene_11032;TraesCS2D01G410400;Traes…
molecular function	structural molecule activity	GO:0005198	1872	60	TraesCS7B01G390900;TraesCS7B01G487300;TraesCS1B01G269400;TraesCS7A01G465300;TraesCS7D01G474200;TraesCS7D01G474300;TraesCS7B01G231800;Triticum_aestivum_newGene_23602;TraesCS3B01G221400;TraesCS7B01G390800;TraesCS2D01G092300;TraesCS1D01G242500;TraesCS5B01G554700;Triticum_aestivum_newGene_37979;TraesCS5D01G128400;Triticum_aestivum_newGene_1857;TraesCS5D01G269800;TraesCS5B01G260700;TraesCS6D01G137400;…
molecular function	antioxidant activity	GO:0016209	935	51	Triticum_aestivum_newGene_26583;TraesCS2D01G108500;Triticum_aestivum_newGene_20046;Triticum_aestivum_newGene_38507;Triticum_aestivum_newGene_54652;TraesCS3D01G518200;TraesCS1D01G354100;TraesCS7D01G370900;TraesCS7D01G249200;TraesCS7D01G464600;TraesCS6A01G138000;TraesCS4D01G116600;Triticum_aestivum_newGene_16490;TraesCS2B01G613900;Triticum_aestivum_newGene_19951;Triticum_aestivum_newGene_72252;Trae…
molecular function	molecular function regulator	GO:0098772	914	85	Triticum_aestivum_newGene_28357;Triticum_aestivum_newGene_11211;Triticum_aestivum_newGene_27701;TraesCS2D01G317900;TraesCS1D01G265800;Triticum_aestivum_newGene_27700;TraesCS5D01G460500;TraesCS2A01G158800;TraesCS5A01G487600;TraesCS1B01G420200;TraesCSU01G217800;TraesCS6A01G343800;TraesCS1B01G299000;TraesCS3D01G255000;TraesCS3B01G568800;TraesCS1B01G276800;TraesCS3B01G286100;Triticum_aestivum_newGene…
molecular function	signal transducer activity	GO:0004871	818	39	TraesCS3A01G101800;TraesCS6B01G153500;TraesCS3A01G228000;TraesCS1B01G157300;TraesCS6D01G219000;TraesCS6D01G116800;TraesCS2A01G084000;Triticum_aestivum_newGene_25120;TraesCS3B01G260900;TraesCS2D01G462000;TraesCS5A01G218200;TraesCS7D01G485500;TraesCS2A01G461900;TraesCS3D01G104000;TraesCS2D01G219800;TraesCS3D01G104100;Triticum_aestivum_newGene_6244;TraesCS6D01G115000;TraesCS6A01G049900;TraesCS6B01G1…
molecular function	molecular transducer activity	GO:0060089	480	28	TraesCS6D01G115000;TraesCS2D01G025600;TraesCS3D01G104100;TraesCS2D01G219800;TraesCS3D01G104000;TraesCS2D01G462100;TraesCS7B01G067700;TraesCS6D01G115300;TraesCS7D01G485500;TraesCS2A01G461800;TraesCS2B01G483400;Triticum_aestivum_newGene_18327;TraesCS5D01G226000;TraesCS2A01G461900;TraesCS5A01G218200;TraesCS6A01G132400;TraesCS6A01G347900;Triticum_aestivum_newGene_25120;TraesCS2D01G462000;TraesCS6D01G…
molecular function	nutrient reservoir activity	GO:0045735	398	27	TraesCS4B01G378400;TraesCS4B01G377100;TraesCS4B01G377400;TraesCS5B01G048500;TraesCS3D01G536500;TraesCSU01G152800;TraesCS4B01G378200;TraesCSU01G145600;TraesCS4B01G378000;Triticum_aestivum_newGene_68648;TraesCS3B01G593800;TraesCS3D01G531600;TraesCS7A01G545600;TraesCS4B01G377200;TraesCSU01G128700;TraesCS3D01G280400;TraesCS5D01G360600;TraesCS4B01G378100;TraesCS4B01G378300;TraesCS7A01G545400;TraesCS4B…
molecular function	transcription factor activity, protein binding	GO:0000988	197	12	TraesCS7D01G353800;TraesCS6A01G033700;TraesCS3B01G288800;TraesCS3D01G408000;TraesCS3B01G284700;TraesCS7A01G369500;TraesCS2A01G323200;TraesCS7B01G259000;TraesCS2B01G359400;TraesCS2D01G339700;TraesCS2B01G083500;TraesCS3D01G253600
molecular function	metallochaperone activity	GO:0016530	18	1	TraesCS6D01G338400
molecular function	translation regulator activity	GO:0045182	11	0
molecular function	protein tag	GO:0031386	7	0
